# Supplementary material for: Accuracy of Non-Enhanced CT in Detecting Early Ischemic Edema Using Frequency Selective Non-Linear Blending
Source: PLoS One. 2016 Jan 25;11(1):e0147378. doi: 10.1371/journal.pone.0147378 (PMC4726582; doi:10.1371/journal.pone.0147378)
Supplement: S1 Table — Basic data of the patients collective. (XLSX) [file pone.0147378.s001.xlsx]

## Sheet: Tabelle1
#	Sex	Age	Occluded vessel	NIHSS
1	m	54.1315	ACI	17
2	w	59.1068	M1	10
3	m	69.5123	M1	5
4	m	49.8329	ACI + M1
5	m	62.4877	ACI + M1
6	w	79.0082	ACI	22
7	m	74.4904	M1	19
8	w	78.1808	M1	5
9	m	75.3151	ACI	7
10	m	29.7288	M1
11	w	57.6192	ACI + M1
12	w	81.2548	M1	10
13	m	59.4575	ACI + M1	19
14	w	70.6356	M1	14
15	m	71.4521	ACI
16	m	57.6466	M1	19
17	m	75.2658	ACI + M1	10
18	m	80.789	M1	9
19	m	49.9342	ACI + M1	11
20	w	86.8164	M1	15
21	w	74.3479	ACI + M1	6
22	w	75.1726	M1	3
23	m	83.463	M1	25
24	w	53.5616	M1 + M2	4
25	w	78.4521	M1	16
26	m	64.8438	ACI	11
27	w	73.3315	M1	19
28	m	53.4027	ACI + M1	8
29	m	78.5808	M1	12
30	m	73.9507	ACI	15
31	m	85.0603	ACI	19
32	w	45.3699	M1	13
33	m	56.4329	M1	6
34	m	80.1973	M1
35	m	79.8658	M2	20
36	m	79.1699	ACI + M1	16
37	m	66.4795	M1	14
38	w	76.126	M1	17
39	m	71.137	ACI	3
40	m	81.3425	ACI + M1
41	w	65.7808	ACI + M1	9
42	w	63.3479	M1
43	m	72.663	ACI
44	m	74.1534	ACI	9
45	m	48.7973	ACI + M1
46	m	49.9397	M1
47	w	74.1644	ACI	20
48	w	60.926	M1
49	m	68.1096	ACI	20
50	m	53.6849	ACI
51	m	50.2795	ACI
52	m	75.5753	M1
53	w	76.7014	ACI	15
54	w	80.6932	M1
55	m	71.8219	ACI
56	w	81.3397	ACI + M1	13
57	m	68.5863	M1	15
58	m	55.4164	ACI + M2	12
59	m	62.463	ACI	7
60	m	70.9342	M1	6
61	m	66.3644	ACI + M1 + M2
62	m	82.4274	ACI + M1	7
63	w	53.5616	M1	10
64	w	90.9397	ACI	16
65	w	80	ACI	19
66	w	70.7616	M1	14
67	m	76.4685	M1 + M2	6
68	m	78.5178	M1
69	m	80.6356	ACI
70	m	58.8301	ACI + M1
71	m	42.2712	ACI	13
72	m	61.9534	ACI + M1	17
73	w	74.9014	M1	17
74	m	68.9452	ACI + M1
75	m		ACI
76	w	66.4712	ACI + M1	10
